# Supplementary material for: Polycaprolactone/Starch/Agar Coatings for Food-Packaging Paper: Statistical Correlation of the Formulations’ Effect on Diffusion, Grease Resistance, and Mechanical Properties
Source: Polymers (Basel). 2023 Sep 28;15(19):3921. doi: 10.3390/polym15193921 (PMC10574950; doi:10.3390/polym15193921)
Supplement: Supplementary file 1 [file polymers-15-03921-s001.zip]

Archive with 1 entries (1 files):
- polymers-2614709-supplementary.pdf
